# Supplementary material for: A Theranostic Approach in SIRT: Value of Pre-Therapy Imaging in Treatment Planning
Source: J Clin Med. 2022 Dec 6;11(23):7245. doi: 10.3390/jcm11237245 (PMC9736029; doi:10.3390/jcm11237245)
Supplement: Supplementary file 1 [file jcm-11-07245-s001.zip]

Archive with 1 entries (1 files):
- jcm-2036140-supplementary.pdf
